# Supplementary material for: Nutrition and Exercise Interventions During Hospitalization in Frail or Sarcopenic Patients: A Scoping Review of Intervention Configurations and Evidence Gaps
Source: Nutrients. 2026 Jun 19;18(12):1994. doi: 10.3390/nu18121994 (PMC13306048; doi:10.3390/nu18121994)
Supplement: Supplementary file 1 [file nutrients-18-01994-s001.zip]

Archive with 1 entries (1 files):
- nutrients-4347151-supplementary.pdf
